# Supplementary material for: Analysis of Resin-Based Dental Materials’ Composition Depending on Their Clinical Applications
Source: Polymers (Basel). 2024 Apr 9;16(8):1022. doi: 10.3390/polym16081022 (PMC11053636; doi:10.3390/polym16081022)
Supplement: Supplementary file 1 [file polymers-16-01022-s001.zip]

Archive with 1 entries (1 files):
- polymers-2935607-supplementary.pdf
